# Supplementary material for: Gait Variability to Phenotype Common Orthopedic Gait Impairments Using Wearable Sensors
Source: Sensors (Basel). 2022 Nov 29;22(23):9301. doi: 10.3390/s22239301 (PMC9739785; doi:10.3390/s22239301)
Supplement: Supplementary file 1 [file sensors-22-09301-s001.zip]

Archive with 1 entries (1 files):
- sensors-2045878-supplementary.pdf
